# Supplementary material for: Effects of Trophic Acclimation on Growth and Expression Profiles of Genes Encoding Enzymes of Primary Metabolism and Plastid Transporters of Chlamydomonas reinhardtii
Source: Life (Basel). 2023 Jun 15;13(6):1398. doi: 10.3390/life13061398 (PMC10301283; doi:10.3390/life13061398)
Supplement: Supplementary file 1 [file life-13-01398-s001.zip]

Archive with 1 entries (1 files):
- life-2350133-supplementary.pdf
